# Supplementary material for: Rapid high resolution T1 mapping as a marker of brain development: Normative ranges in key regions of interest
Source: PLoS One. 2018 Jun 14;13(6):e0198250. doi: 10.1371/journal.pone.0198250 (PMC6002025; doi:10.1371/journal.pone.0198250)
Supplement: S1 Table — (XLSX) [file pone.0198250.s004.xlsx]

## Sheet: Feuil1
									MP2rage T1 map																				IRM Diffusion ADC
					N	Machine	Age	Sexe	Thal D	Thal G	Caps D	Caps G	Putam D	Putam G	Caud D	Caud G	Front D	Front G	Call.	Pariét D	Pariét G	Thal	Caps	Putam	Caud	Front	Call	Pariét	Thal D	Thal G	Caps D	Caps G	Putam D	Putam G	Caud D	Caud G	Front D	Front G	Call.	Pariét D	Pariét G	Thal	Caps	Putam	Caud	Front	Call	Pariét
					1	verio	1	M	1124	1123	799	832	1267	1249	1373	1379	1005	1023	887	969	981	1123.5	815.5	1258	1376	1014	887	975	755	765	752	757	728	737	753	730	930	918	706	967	963	760	754.5	732.5	741.5	924	706	965
					2	verio	4	M	1020	1049	740	735	1124	1133	1253	1260	832	845	747	851	836	1034.5	737.5	1128.5	1256.5	838.5	747	843.5	782	799	775	775	767	767	814	812	894	894	949	1028	951	790.5	775	767	813	894	949	989.5
					3	verio	2	F	1085	1104	790	789	1221	1205	1306	1287	948	941	844	920	973	1094.5	789.5	1213	1296.5	944.5	844	946.5	771	751	734	707	721	725	699	704	906	902	596	1043	1050	761	720.5	723	701.5	904	596	1046.5
					4	trio	12	F	1170	1176	859	856	1277	1264	1400	1401	864	858	829	874	890	1173	857.5	1270.5	1400.5	861	829	882	762	742	738	737	723	734	761	743	800	802	767	758	759	752	737.5	728.5	752	801	767	758.5
					5	verio	9	F	997	1018	731	749	1096	1096	1200	1185	766	766	719	770	775	1007.5	740	1096	1192.5	766	719	772.5	753	734	745	720	721	713	711	745	769	807	653	820	808	743.5	732.5	717	728	788	653	814
					6	verio	5	F	1086	1093	770	780	1180	1198	1281	1271	845	832	809	842	845	1089.5	775	1189	1276	838.5	809	843.5	808	823	765	800	790	807	842	845	900	891	848	904	955	815.5	782.5	798.5	843.5	895.5	848	929.5
					7	trio	4	F	1269	1266	846	875	1343	1369	1506	1478	962	972	870	950	983	1267.5	860.5	1356	1492	967	870	966.5	801	792	796	783	773	760	784	769	922	933	819	914	900	796.5	789.5	766.5	776.5	927.5	819	907
					8	trio	16	F	1071	1079	839	851	1190	1222	1362	1344	853	830	827	840	861	1075	845	1206	1353	841.5	827	850.5	730	688	716	718	708	722	733	749	738	760	809	740	749	709	717	715	741	749	809	744.5
					9	trio	10	F	1138	1145	813	824	1258	1284	1425	1403	836	816	790	854	894	1141.5	818.5	1271	1414	826	790	874	769	769	757	745	745	739	758	757	808	829	746	840	855	769	751	742	757.5	818.5	746	847.5
					10	trio	16	F	1096	1154	827	847	1248	1267	1401	1406	814	804	767	829	865	1125	837	1257.5	1403.5	809	767	847	751	731	721	731	733	717	733	746	799	790	695	783	750	741	726	725	739.5	794.5	695	766.5
					11	trio	15	F	1102	1131	844	837	1196	1191	1326	1312	837	813	788	832	844	1116.5	840.5	1193.5	1319	825	788	838	739	756	736	732	692	690	713	695	749	720	746	786	765	747.5	734	691	704	734.5	746	775.5
					12	verio	13	M	972	980	702	711	1047	1046	1158	1142	720	718	688	726	747	976	706.5	1046.5	1150	719	688	736.5	706	701	680	695	683	658	666	668	747	751	630	750	752	703.5	687.5	670.5	667	749	630	751
					13	Verio	12	F	1006	1015	760	765	1075	1078	1200	1101	754	757	725	754	766	1010.5	762.5	1076.5	1150.5	755.5	725	760	756	746	725	712	722	734	770	759	866	860	809	830	819	751	718.5	728	764.5	863	809	824.5
					14	trio	4	M	1242	1248	846	852	1345	1379	1521	1527	985	982	896	1014	1099	1245	849	1362	1524	983.5	896	1056.5	846	816	802	802	794	836	806	827	903	943	864	1084	1112	831	802	815	816.5	923	864	1098
					15	Skyra	16	M	1057	1062	796	810	1192	1187	1325	1311	800	793	789	820	823	1059.5	803	1189.5	1318	796.5	789	821.5	768	745	729	714	699	672	684	622	852	796	824	815	770	756.5	721.5	685.5	653	824	824	792.5
					16	Skyra	5	F	1206	1205	871	896	1305	1329	1444	1434	979	978	918	991	1028	1205.5	883.5	1317	1439	978.5	918	1009.5	824	809	782	784	744	749	746	746	863	875	794	995	982	816.5	783	746.5	746	869	794	988.5
					17	Trio	7	F	1211	1216	838	865	1260	1278	1441	1422	879	956	935	961	971	1213.5	851.5	1269	1431.5	917.5	935	966	812	791	757	779	759	777	782	809	836	887	874	887	835	801.5	768	768	795.5	861.5	874	861
					18	Skyra	4	M	1243	1234	848	893	1293	1324	1410	1414	976	948	853	983	1010	1238.5	870.5	1308.5	1412	962	853	996.5	771	760	683	705	680	719	754	741	872	883	807	883	924	765.5	694	699.5	747.5	877.5	807	903.5
					19	Skyra	1	F	1291	1309	981	986	1455	1466	1532	1532	1287	1266	1140	1202	1225	1300	983.5	1460.5	1532	1276.5	1140	1213.5	853	869	821	872	842	843	865	834	949	941	877	1070	1044	861	846.5	842.5	849.5	945	877	1057
					20	Skyra	14	M	1114	1120	847	834	1189	1169	1288	1262	843	837	790	844	862	1117	840.5	1179	1275	840	790	853	743	741	715	733	710	693	713	679	767	729	836	830	785	742	724	701.5	696	748	836	807.5
					21	Verio	5	M	1078	1077	788	773	1201	1210	1247	1288	821	781	790	841	847	1077.5	780.5	1205.5	1267.5	801	790	844	789	796	716	733	752	748	773	765	833	821	758	930	894	792.5	724.5	750	769	827	758	912
					22	Verio	2	F	1076	1099	790	791	1183	1205	1291	1306	926	915	814	888	922	1087.5	790.5	1194	1298.5	920.5	814	905	804	808	782	792	801	791	841	842	928	920	803	1029	1015	806	787	796	841.5	924	803	1022
					23	Verio	7	M	1017	1031	755	764	1140	1168	1284	1270	822	801	739	808	804	1024	759.5	1154	1277	811.5	739	806	748	761	721	677	727	702	760	746	909	954	754	955	953	754.5	699	714.5	753	931.5	754	954
					24	Skyra	4	F	1156	1185	795	809	1268	1287	1410	1409	859	855	813	883	896	1170.5	802	1277.5	1409.5	857	813	889.5	754	754	706	706	718	739	772	769	854	837	778	836	845	754	706	728.5	770.5	845.5	778	840.5
					25	Trio	15	F	1024	1043	762	761	1123	1222	1246	1260	767	753	737	775	791	1033.5	761.5	1172.5	1253	760	737	783	757	742	731	732	728	744	759	782	828	840	874	771	760	749.5	731.5	736	770.5	834	874	765.5
					26	Trio	16	M	1104	1099	832	853	1161	1180	1319	1255	793	784	742	797	823	1101.5	842.5	1170.5	1287	788.5	742	810	740	755	721	706	690	710	710	725	731	723	797	829	828	747.5	713.5	700	717.5	727	797	828.5
					27	Trio	19	F	1070	1063	787	783	1159	1165	1318	1281	792	747	745	774	795	1066.5	785	1162	1299.5	769.5	745	784.5	759	767	724	734	693	725	688	714	789	809	804	773	802	763	729	709	701	799	804	787.5
					28	Trio	19	F	1012	1020	813	813	1080	1103	1274	1264	795	743	754	790	813	1016	813	1091.5	1269	769	754	801.5	697	702	678	694	717	727	701	720	756	752	768	722	715	699.5	686	722	710.5	754	768	718.5
					29	Skyra	16	M	1139	1163	809	821	1139	1163	1408	1367	877	870	809	888	911	1151	815	1151	1387.5	873.5	809	899.5	812	806	732	739	760	745	785	802	815	827	846	820	845	809	735.5	752.5	793.5	821	846	832.5
					30	Skyra	4	F	1136	1151	807	816	1269	1289	1392	1385	856	845	845	904	920	1143.5	811.5	1279	1388.5	850.5	845	912	791	794	758	746	780	751	825	788	845	807	833	1016	1008	792.5	752	765.5	806.5	826	833	1012
					31	Skyra	4	M	1129	1167	824	799	1264	1292	1360	1419	886	862	831	848	851	1148	811.5	1278	1389.5	874	831	849.5	806	809	737	715	784	764	813	809	805	849	827	879	907	807.5	726	774	811	827	827	893
					32	verio	1	F	1207	1217	846	886	1306	1332	1451	1428	1073	1100	931	1111	1080	1212	866	1319	1439.5	1086.5	931	1095.5	810	809	803	784	787	787	792	815	1052	1044	896	1092	1061	809.5	793.5	787	803.5	1048	896	1076.5
					33	Skyra	17	F	1047	1085	848	854	1227	1232	1323	1361	850	814	818	874	887	1066	851	1229.5	1342	832	818	880.5	758	745	669	671	706	659	689	691	791	733	743	802	786	751.5	670	682.5	690	762	743	794
					34	Skyra	18	M	1063	1103	851	855	1198	1204	1327	1322	840	813	808	848	858	1083	853	1201	1324.5	826.5	808	853	806	756	711	702	766	709	784	736	816	749	780	835	864	781	706.5	737.5	760	782.5	780	849.5
					35	Skyra	17	M	915	930	682	676	964	954	1100	1092	638	636	608	688	686	922.5	679	959	1096	637	608	687	714	729	739	717	698	685	695	698	747	715	739	787	780	721.5	728	691.5	696.5	731	739	783.5
					36	Skyra	12	F	1123	1227	839	851	1183	1216	1338	1321	814	810	800	865	899	1175	845	1199.5	1329.5	812	800	882	771	758	724	716	716	721	727	706	832	819	861	882	890	764.5	720	718.5	716.5	825.5	861	886
					37	Verio	5	F	1137	1163	770	776	1218	1314	1296	1314	809	809	786	773	799	1150	773	1266	1305	809	786	786
					38	Verio	19	F	947	943	742	763	1037	1056	1172	1129	752	731	706	754	753	945	752.5	1046.5	1150.5	741.5	706	753.5
					39	Trio	13	M	1130	1163	865	871	1133	1164	1375	1322	897	825	846	841	913	1146.5	868	1148.5	1348.5	861	846	877
					40	Verio	10	F	976	1016	760	778	1119	1113	1262	1239	741	726	746	750	747	996	769	1116	1250.5	733.5	746	748.5
					41	Skyra	10	M	1107	1126	811	794	1169	1207	1283	1313	803	812	851	818	771	1116.5	802.5	1188	1298	807.5	851	794.5
					42	Skyra	14	F	1045	1050	799	795	1119	1148	1303	1293	783	756	733	812	825	1047.5	797	1133.5	1298	769.5	733	818.5
